# Supplementary material for: A diagnostic PCR assay for the detection of an Australian epidemic strain of Pseudomonas aeruginosa
Source: Ann Clin Microbiol Antimicrob. 2010 Jul 16;9:18. doi: 10.1186/1476-0711-9-18 (PMC2912777; doi:10.1186/1476-0711-9-18)
Supplement: Additional file 1 — PCR Primer sequences used in this study. [file 1476-0711-9-18-S1.XLS]

## Sheet: Sheet1
Additional File 1 PCR primer sequences used in this study
Primer	Sequence	Target sequence	Amplicon size (bp)	Annealing Temp (°C)
oprLF	5’ ATGGAAATGCTGAAATTCGGC 3’	oprL	504	55
oprLR	5’ CTTCTTCAGCTCGACGCGACG 3’
HW1/11/20F	5'- CCCCGCCAGTAGACCGTGTAG-3'	HW1, HW11 and HW20	295	58
HW1/11/20R	5'- AATCAACGCATTCCATCGCTC-3'
HW2F	5'- CCCCGCAAGACCAAAAATG-3'	HW2	153	54
HW2R	5'- GGTATTAGTGCTCCTCGCCTGTC-3'
HW3F	5'- CAGACATTGCCTCCACCGAAG-3'	HW3	283	55
HW3R	5'- GAAAGCCTGCCGAGTGACG-3'
HW6F	5'- AAGATTCGTGGATACCTTGACCC-3'	HW6	689	58
HW6R	5'- TGCTTACCCCCGATTGAGAAG-3'
HW8F	5'- GACCAGGAGCGGGACATAGC-3'	HW8	454	58
HW8R	5'- TGGCATTCAGGGGTGACAGG-3'
HW12F	5'- CCAGTGTAGTAAATCGCATAGACGC-3'	HW12	209	55.5
HW12R	5'- GTTGGCAGTTGCTGAAATCCTC-3'
HW18F	5'- GCTTTTCGGTCATCAATGCCAG-3'	HW18	338	59
HW18R	5'- TTTCGGAGAGACGCCCCC-3'
HW22F	5'- ACCAACCTAAGAGCCCATCTGAG-3'	HW22	417	57
HW22R	5'- ATAGCCGTAGCCTCCAAAACG-3'
HW23F	5'- CCTTTCTTTAGTGCGGACGGTAAG-3'	HW23	268	58
HW23R	5'- GCTCACCCTCCATTCCCTGG-3'
Real time PCR primers
RTHW2F	5'-AATCCCCGCAAGACCAAAA-3'	HW2
RTHW2R	5'-GGGTTAAGGTTACATTGGTTGTTTGT-3'		70	60
RTHW2-P	5’-TGCAGGCAGCGTTAACCGCAGA-3’
RToprLF	5'-GAGTACGACAGCTCCGACCTG-3'	oprL
RToprLR	5'-TCTTTCGCGTGTACGTCCAG-3'		62	60
RToprL-P	5’-AGCCGGAAGCCATGCGCG-3’
