# Supplementary material for: A diagnostic PCR assay for the detection of an Australian epidemic strain of Pseudomonas aeruginosa
Source: Ann Clin Microbiol Antimicrob. 2010 Jul 16;9:18. doi: 10.1186/1476-0711-9-18 (PMC2912777; doi:10.1186/1476-0711-9-18)
Supplement: Additional file 2 — Homologies of AES-I genomic sequences identified by suppression subtractive hybridization (SSH). [file 1476-0711-9-18-S2.XLS]

## Sheet: Sheet1
Additional File 2 Homologies of AES-I genomic sequences identified by suppression subtractive hybridization (SSH)
Sequence	Length (bp)	Best BLASTX matches/comments; Genbank accession no.	Region of SSH sequence (bp)	Identity (%)	Similarity (%)	E value
HW1, 11, 20	504	hypothetical protein PLES_22831 [Pseudomonas aeruginosa LESB58]; YP_002439886.1	321-503	100	100	1E-27
HW2	313	No significant hits
HW3	879	No significant hits
HW6	924	DNA cytosine methyltransferase M.NgoMIII [Roseovarius sp. 217]; ZP_01034116	528-923	59	78	3e-44
		XorII very-short-patch-repair endonuclease [Roseovarius sp. 217]; ZP_01034115	148-513	63	75	5e-41
HW8	533	probable bacteriophage tail protein [Chromobacterium violaceum ATCC 12472]; AAQ59794	3-518	50	75	2e-46
HW12	363	hypothetical protein RoseRSDRAFT_0869 [Roseiflexus sp. RS-1]; ZP_01359378	240-10	57	70	1e-15
		plasmid encoded restriction endonuclease Per [Salmonella enteritidis]; NP_604404	180-19	53	66	2e-07
HW15	589	Wzx,O6 antigen biosynthesis protein [Pseudomonas aeruginosa]; AAF24000	3-587	100	100	3e-98
HW16	669	Wzz , O6 antigen biosynthesis protein [Pseudomonas aeruginosa]; AAM27815	1-150	100	100	7e-19
		WbpO, O6 antigen biosynthesis protein [Pseudomonas aeruginosa]; AAF23997	263-652	100	100	5e-49
HW18	480	hypothetical protein PLES_22831 [Pseudomonas aeruginosa LESB58]; YP_002439886.1	2-478	98	100	4E-80
HW21	1101	Wzz, O6 antigen biosynthesis protein [Pseudomonas aeruginosa]; AAM27815	547-2	100	100	8e-97
HW22	680	dGTP triphosphohydrolase-like protein [Rhodobacter sphaeroides 2.4.1]; YP_351667	2-298	47	72	3e-20
		hypothetical protein RSP_1623 [Rhodobacter sphaeroides 2.4.1]; YP_351668	300-680	48	68	3e-29
HW23	432	hypothetical protein PLES_12061 [Pseudomonas aeruginosa LESB58]; YP_002438812.1	1-432	100	100	6e-78
